# Supplementary material for: Coated Blade Spray-Mass Spectrometry as a New Approach for the Rapid Characterization of Brain Tumors
Source: Molecules. 2022 Mar 30;27(7):2251. doi: 10.3390/molecules27072251 (PMC9000701; doi:10.3390/molecules27072251)
Supplement: Supplementary file 1 [file molecules-27-02251-s001.zip]

Archive with 1 entries (1 files):
- molecules-1651104-supplementary.pdf
